# Supplementary material for: Characterizing the Soil Microbial Community Associated with the Fungal Pathogen Coccidioides immitis
Source: J Fungi (Basel). 2025 Apr 14;11(4):309. doi: 10.3390/jof11040309 (PMC12028473; doi:10.3390/jof11040309)
Supplement: Supplementary file 1 [file jof-11-00309-s001.zip]

Archive with 11 entries (11 files):
- fig_S1.png
- fig_S2.png
- fig_S3.png
- fig_S4.png
- fig_S5.png
- supp_fig_captions.pdf
- supp_text_JoF.pdf
- TableS1.xlsx
- TableS2.xlsx
- TableS3.xlsx
- TableS4.xlsx
