# Supplementary material for: Characterizing the Soil Microbial Community Associated with the Fungal Pathogen Coccidioides immitis
Source: J Fungi (Basel). 2025 Apr 14;11(4):309. doi: 10.3390/jof11040309 (PMC12028473; doi:10.3390/jof11040309)
Supplement: Supplementary file 1 [file jof-11-00309-s001.zip › TableS1.xlsx]

## Sheet: Sheet1
Table S1. Distribution of samples (n = 318) based on sample characteristics, including pasture, rodent status (rodents absent or present), sample source (burrow or surface), and Coccidioides status (positive or negative).
Sample characteristic			Coccidioides-positive	Coccidioides-negative
Site	Rodent status	Sample source
Grazed pasture (n = 158)	Absent (n = 79)	Burrow (n = 39)	1	38
		Surface (n = 40)	0	40
	Present (n = 79)	Burrow (n = 40)	10	30
		Surface (n = 39)	1	38
Ungrazed pasture (n = 160)	Absent (n = 80)	Burrow (n = 40)	10	30
		Surface (n = 40)	0	40
	Present (n = 80)	Burrow (n = 40)	13	27
		Surface (n = 40)	3	37
		Total:	38	280
