# Supplementary material for: Characterizing the Soil Microbial Community Associated with the Fungal Pathogen Coccidioides immitis
Source: J Fungi (Basel). 2025 Apr 14;11(4):309. doi: 10.3390/jof11040309 (PMC12028473; doi:10.3390/jof11040309)
Supplement: Supplementary file 1 [file jof-11-00309-s001.zip › TableS2.xlsx]

## Sheet: Sheet1
Table S2. Nested PerMANOVA model outputs for the ITS2 dissimilarity matrix, including sum of squares, R2, pseudo-F statistic, and p-values for all individual variables and interaction terms.
Variable	Degrees of freedom	Sum of squares	R2	Pseudo-F	P value
pasture	1	2.43	0.03	11.12	0.00117
treatment	1	6.07	0.07	27.8	0.00117
exclosure	1	2.42	0.03	11.06	0.00117
positive	1	1	0.01	4.57	0.00117
treatment:positive	1	0.26	0.00317	1.18	0.19
treatment:exclosure:positive	2	0.92	0.01	2.11	0.00117
pasture:treatment: exclosure:positive	6	2.14	0.03	1.63	0.00117
Residual	304	66.44	0.81
Total	317	81.68	1
