# Supplementary material for: Characterizing the Soil Microbial Community Associated with the Fungal Pathogen Coccidioides immitis
Source: J Fungi (Basel). 2025 Apr 14;11(4):309. doi: 10.3390/jof11040309 (PMC12028473; doi:10.3390/jof11040309)
Supplement: Supplementary file 1 [file jof-11-00309-s001.zip › TableS3.xlsx]

## Sheet: Sheet1
Table S3. Nested PerMANOVA model outputs for the 16S dissimilarity matrix, including sum of squares, R2, pseudo-F statistic, and p-values for all individual variables and interaction terms.
Variable	Degrees of freedom	Sum of squares	R2	Pseudo-F	P value
pasture	1	0.38	0.02	6.58	0.00175
treatment	1	1.85	0.09	32	0.00175
exclosure	1	0.28	0.01	4.78	0.00175
positive	1	0.22	0.01	3.87	0.00175
treatment:positive	1	0.06	0.00305	1.11	0.3
treatment:exclosure:positive	2	0.22	0.01	1.87	0.02
pasture:treatment: exclosure:positive	6	0.51	0.02	1.47	0.02
Residual	304	17.53	0.83
Total	317	21.04	1
